# Supplementary material for: Experimental Evolution Reveals Favored Adaptive Routes to Cell Aggregation in Yeast
Source: Genetics. 2017 Apr 21;206(2):1153–67. doi: 10.1534/genetics.116.198895 (PMC5499169; doi:10.1534/genetics.116.198895)
Supplement: Supplementary file 3 [file 1153TableS1.xlsx]

## Sheet: Clone_data_rep1
Strain	measurement label	Area	Mean grey intensity	Min grey intensity	Max grey intensity	Angle	Length	X of half max	Ratio
2678	2678_settle_T60.JPG	1195	106.648	60.337	253	-89.712	1194.02	952	0.79731
2678	2678_settle_T60.JPG	1195	106.223	57.854	254	-89.712	1194.02	943	0.789772
2678	2678_settle_T60.JPG	1198	109.424	67.048	253.281	-89.713	1197.02	953	0.796147
2679	2679_settle_T60.JPG	1288	123.706	75.175	254.266	-89.733	1287.01	1007	0.782431
2679	2679_settle_T60.JPG	1285	119.824	72.743	254	-89.598	1284.03	1002	0.780354
2679	2679_settle_T60.JPG	1288	123.713	77.573	254.872	-89.866	1287	1012	0.786323
2680	2680_settle_T60.JPG	1234	115.985	47.195	255	-89.442	1233.06	894	0.725027
2680	2680_settle_T60.JPG	1227	120.535	56	255	-90	1227	764	0.622657
2680	2680_settle_T60.JPG	1234	117.495	47.029	254.74	-89.861	1233	887	0.719381
2681	2681_settle_T60.JPG	1198	133.313	76.614	254	-90.287	1197.02	722	0.603167
2681	2681_settle_T60.JPG	1198	129.94	67	253	-90.287	1197.02	800	0.668329
2681	2681_settle_T60.JPG	1207	131.463	67.701	254.358	-90.285	1206.02	808	0.669975
2682	2682_settle_T60.JPG	1324	127.291	77.068	253.558	-89.61	1323.03	958	0.724095
2682	2682_settle_T60.JPG	1311	126.282	72	255	-90	1311	979	0.746758
2682	2682_settle_T60.JPG	1321	126.421	79.791	254	-89.74	1320.01	1007	0.762871
2683	2683_settle_T60.JPG	1143	118.708	69	254	-90	1143	827	0.723535
2683	2683_settle_T60.JPG	1147	120.007	72.424	255	-89.85	1146	892	0.778357
2683	2683_settle_T60.JPG	1140	120.295	70	255	-90	1140	889	0.779825
2684	2684_settle_T60.JPG	1230	110.033	63	255	-90	1230	982	0.798374
2684	2684_settle_T60.JPG	1231	110.163	62.917	255	-90.279	1230.02	989	0.804055
2684	2684_settle_T60.JPG	1234	111.049	58.265	255	-90.558	1233.06	991	0.803693
2685	2685_settle_T60.JPG	1138	130.095	78.032	254	-90.454	1137.04	791	0.695668
2685	2685_settle_T60.JPG	1128	130.422	61	255	-90	1128	795	0.704787
2685	2685_settle_T60.JPG	1138	129.258	68	254	-89.698	1137.02	801	0.704476
2686	2686_settle_T60.JPG	1183	142.426	65	252	-90.291	1182.02	448	0.379014
2686	2686_settle_T60.JPG	1176	142.033	70	253	-90	1176	473	0.402211
2686	2686_settle_T60.JPG	1183	142.274	75	252	-90.145	1182	451	0.381555
2687	2687_settle_T60.JPG	1242	146.748	69	254	-90	1242	415	0.334138
2687	2687_settle_T60.JPG	1240	147.125	75.339	253	-90.277	1239.02	410	0.330908
2687	2687_settle_T60.JPG	1246	146.877	66.899	253	-90.276	1245.01	418	0.335739
2688	2688_settle_T60.JPG	1188	121.726	72	254	-90	1188	897	0.755051
2688	2688_settle_T60.JPG	1174	120.97	64.33	253	-90.147	1173	890	0.758736
2688	2688_settle_T60.JPG	1188	121.009	65	253	-90	1188	895	0.753367
2689	2689_settle_T60.JPG	1230	127.581	31	254	-90	1230	699	0.568293
2689	2689_settle_T60.JPG	1231	128.324	36.683	254	-90.559	1230.06	713	0.579647
2689	2689_settle_T60.JPG	1231	129.521	39.727	254	-90.559	1230.06	709	0.576395
2690	2690_settle_T60.JPG	1153	133.453	95	253.297	-90.298	1152.02	800	0.694435
2690	2690_settle_T60.JPG	1162	131.35	87	253	-90.74	1161.1	843	0.726038
2690	2690_settle_T60.JPG	1165	134.617	92	254	-90.738	1164.1	807	0.693241
2691	2691_settle_T60.JPG	1342	130.276	84	253	-90.128	1341	998	0.744219
2691	2691_settle_T60.JPG	1336	130.458	83.27	253	-89.614	1335.03	995	0.745302
2691	2691_settle_T60.JPG	1345	130.147	84.038	254	-90.384	1344.03	1004	0.747007
2692	2692_settle_T60.JPG	1273	134.311	84.868	254	-89.73	1272.01	671	0.52751
2692	2692_settle_T60.JPG	1273	135.686	88.792	254	-90.27	1272.01	728	0.572321
2692	2692_settle_T60.JPG	1276	135.664	87	254	-90.404	1275.03	726	0.569397
2693	2693_settle_T60.JPG	1126	128.042	83.112	255	-89.694	1125.02	865	0.768878
2693	2693_settle_T60.JPG	1132	127.893	81.268	255	-90.152	1131	868	0.76746
2693	2693_settle_T60.JPG	1128	127.551	75	254	-90	1128	869	0.77039
2694	2694_settle_T60.JPG	1171	130.066	70.621	254	-90.147	1170	809	0.691451
2694	2694_settle_T60.JPG	1177	130.599	73.204	254	-89.708	1176.02	826	0.702372
2694	2694_settle_T60.JPG	1174	130.181	67.788	254	-89.853	1173	809	0.689682
2695	2695_settle_T60.JPG	1240	150.344	74.998	255	-89.861	1239	379	0.305891
2695	2695_settle_T60.JPG	1240	150.251	70	255	-90.277	1239.02	375	0.30266
2695	2695_settle_T60.JPG	1240	150.135	65	255	-90.139	1239	358	0.288942
2696	2696_settle_T60.JPG	1339	128.378	78.022	255	-91.156	1338.27	1002	0.748727
2696	2696_settle_T60.JPG	1339	128.893	81	255	-90.257	1338.01	1001	0.748124
2696	2696_settle_T60.JPG	1333	128.58	81	255	-91.032	1332.22	992	0.744624
2697	2697_settle_T60.JPG	1297	124.363	66.667	255	-90.265	1296.01	947	0.730702
2697	2697_settle_T60.JPG	1300	124.233	67.831	255	-89.868	1299	975	0.750576
2697	2697_settle_T60.JPG	1297	124.726	68	255	-90.398	1296.03	936	0.722205
2698	2698_settle_T60.JPG	1240	141.68	69	253.93	-90.139	1239	405	0.326875
2698	2698_settle_T60.JPG	1231	140.949	68.961	253	-90.559	1230.06	551	0.447946
2698	2698_settle_T60.JPG	1230	141.147	65	253	-90	1230	371	0.301626
2699	2699_settle_T60.JPG	1194	140.956	59	254	-90	1194	503	0.421273
2699	2699_settle_T60.JPG	1198	140.814	59	254	-89.856	1197	466	0.389305
2699	2699_settle_T60.JPG	1195	140.177	63.317	254	-90.432	1194.03	467	0.391111
2700	2700_settle_T60.JPG	1228	124.364	80.968	254	-89.58	1227.03	941	0.766891
2700	2700_settle_T60.JPG	1224	124.139	80	255	-90	1224	936	0.764706
2700	2700_settle_T60.JPG	1227	124.348	82	255	-90	1227	941	0.766911
2701	2701_settle_T60.JPG	1275	120.808	75	253	-90	1275	925	0.72549
2701	2701_settle_T60.JPG	1276	121.241	71.176	253	-90.27	1275.01	931	0.730188
2701	2701_settle_T60.JPG	1276	120.702	73.294	253	-89.73	1275.01	930	0.729404
11069	FY4_settle_T60.JPG	1231	194.03	55	219	-90.14	1230	54	0.043902
11069	FY4_settle_T60.JPG	1227	194.381	57	220	-90	1227	53	0.043195
11069	FY4_settle_T60.JPG	1225	194.682	55	219.118	-90.14	1224	51	0.041667

## Sheet: Clone_data_rep2
Strain	measurement label	Area	Mean grey intensity	Min grey intensity	Max grey intensity	Angle	Length	X of half max	Ratio
2678	MD459_5-4-16_settling_T60_2678.JPG	1315	147.865	94.671	255	-89.738	1314.01	344	0.261793
2678	MD459_5-4-16_settling_T60_2678.JPG	1317	147.894	101	255	-90	1317	344	0.2612
2678	MD459_5-4-16_settling_T60_2678.JPG	1333	147.847	96	255	-91.29	1332.34	350	0.262696
2679	MD391_2-20-16_settling_T60_2679.JPG	1351	106.729	56.298	254	-90.255	1350.01	800	0.592587
2679	MD391_2-20-16_settling_T60_2679.JPG	1348	106.983	51.924	254	-89.745	1347.01	1086	0.806228
2679	MD391_2-20-16_settling_T60_2679.JPG	1342	111.314	66.027	254	-89.744	1341.01	1082	0.806853
2681	MD392_2-20-16_settling_T60_2681.JPG	1195	124.02	56.452	255	-89.856	1194	874	0.731991
2681	MD392_2-20-16_settling_T60_2681.JPG	1192	124.157	54.169	255	-89.423	1191.06	892	0.748913
2681	MD392_2-20-16_settling_T60_2681.JPG	1195	126.13	54.005	255	-90.288	1194.02	887	0.742872
2682	MD393_2-20-16_settling_T60_2682.JPG	1303	97.712	49.23	255	-90.132	1302	1044	0.801841
2682	MD393_2-20-16_settling_T60_2682.JPG	1297	97.421	47	254	-89.867	1296	1037	0.800152
2682	MD393_2-20-16_settling_T60_2682.JPG	1306	97.027	55	255	-89.868	1305	1044	0.799998
2683	MD394_5-4-16_settling_T60_2683.JPG	1348	125.646	58.715	255	-89.617	1347.03	997	0.740147
2683	MD394_5-4-16_settling_T60_2683.JPG	1351	124.111	60.32	255	-89.618	1350.03	995	0.737021
2683	MD394_5-4-16_settling_T60_2683.JPG	1339	123.469	61.157	255	-89.743	1338.01	1007	0.752609
2684	MD395_7-2-16_T60_2684.JPG	1444	110.279	63.886	255	-89.762	1443.01	1065	0.73804
2684	MD395_7-2-16_T60_2684.JPG	1453	109.272	63.035	255	-88.935	1452.25	1140	0.784988
2684	MD395_7-2-16_T60_2684.JPG	1444	106.823	57.561	255	-90.119	1443	1170	0.810809
2685	MD396_5-21-16_T60_2685.JPG	1147	142.765	101	255	-90.6	1146.06	561	0.489502
2685	MD396_5-21-16_T60_2685.JPG	1159	147.6	98.99	255	-89.852	1158	443	0.382555
2685	MD396_5-21-16_T60_2685.JPG	1150	141.997	100.71	255	-89.402	1149.06	539	0.469078
2686	MD398_6-30-16_T60_2686.JPG	1360	133.597	62	254	-89.747	1359.01	798	0.587191
2686	MD398_6-30-16_T60_2686.JPG	1351	133.099	65.602	254	-89.109	1350.16	624	0.462166
2686	MD398_6-30-16_T60_2686.JPG	1366	133.313	69	255	-89.37	1365.08	451	0.330383
2687	MD399_6-30-16_T60_2687.JPG	1485	144.823	69.367	255	-89.382	1484.09	640	0.431242
2687	MD399_6-30-16_T60_2687.JPG	1477	144.823	65.78	255	-89.224	1476.13	640	0.433565
2687	MD399_6-30-16_T60_2687.JPG	1469	144.673	71.057	255	-89.688	1468.02	644	0.438686
2688	MD401_5-21-16_T60_2688.JPG	1365	108.24	51	255	-90	1365	1086	0.795604
2688	MD401_5-21-16_T60_2688.JPG	1366	106.655	53.521	255	-89.496	1365.05	1083	0.793376
2688	MD401_5-21-16_T60_2688.JPG	1363	109.419	56.022	255	-89.495	1362.05	1077	0.790718
2690	MD402_5-4-16_settling_T60_2690.JPG	1441	132.699	79.5	255	-89.045	1440.2	1044	0.724899
2690	MD402_5-4-16_settling_T60_2690.JPG	1441	133.726	84	255	-89.045	1440.2	976	0.677684
2690	MD402_5-4-16_settling_T60_2690.JPG	1441	133.338	85	255	-89.682	1440.02	1056	0.733322
2691	MD403_7-2-16_T60_30hrs_2691.JPG	1180	130.735	88	254	-89.417	1179.06	872	0.739572
2691	MD403_7-2-16_T60_30hrs_2691.JPG	1194	129.261	78	255	-90	1194	901	0.754606
2691	MD403_7-2-16_T60_30hrs_2691.JPG	1186	130.78	88.306	255	-90.145	1185	878	0.740926
2693	MD457_5-26-16_settling_T60_2693.JPG	1733	124.864	85.476	254	-89.868	1732.01	1386	0.800229
2693	MD457_5-26-16_settling_T60_2693.JPG	1677	118.931	66	253	-90.41	1676.04	1295	0.772653
2693	MD457_5-26-16_settling_T60_2693.JPG	1701	122.591	80.656	253	-89.056	1700.23	1326	0.779894
2694	MD449_5-21-16_T60_2694.JPG	1472	122.675	74	254	-90	1472	1096	0.744565
2694	MD449_5-21-16_T60_2694.JPG	1464	122.903	76	254	-90	1464	1084	0.740437
2694	MD449_5-21-16_T60_2694.JPG	1449	119.629	74.834	254	-90.317	1448.02	1078	0.744464
2695	MD450_5-21-16_T60_2695.JPG	1264	165.605	94.708	245	-90.408	1263.03	157	0.124304
2695	MD450_5-21-16_T60_2695.JPG	1246	168.584	85.067	246.61	-90.276	1245.01	151	0.121284
2695	MD450_5-21-16_T60_2695.JPG	1258	165.209	98	249	-90.41	1257.03	155	0.123306
2696	MD451_5-21-16_T60_2696.JPG	1363	111.881	60	254.846	-89.369	1362.08	1071	0.786296
2696	MD451_5-21-16_T60_2696.JPG	1360	113.427	60.501	255	-90.126	1359	1072	0.788814
2696	MD451_5-21-16_T60_2696.JPG	1360	116.174	64	254	-89.874	1359	1063	0.782191
2697	MD464_5-21-16_T60_2697.JPG	1509	121.346	64.931	254	-90.608	1508.09	1151	0.76322
2697	MD464_5-21-16_T60_2697.JPG	1501	116.983	59.787	254.952	-90.306	1500.02	1169	0.779322
2697	MD464_5-21-16_T60_2697.JPG	1508	121.363	64	255	-90	1508	1152	0.763926
2698	MD453_5-26-16_settling_T60_2698.JPG	1375	92.473	37.943	230	-90.625	1374.08	1098	0.799079
2698	MD453_5-26-16_settling_T60_2698.JPG	1350	92.65	35	230	-90	1350	1066	0.78963
2698	MD453_5-26-16_settling_T60_2698.JPG	1330	92.686	34.718	231	-89.741	1329.01	1048	0.788555
2699	MD454_5-26-16_settling_T60_2699.JPG	1420	137.842	76	254	-90	1420	614	0.432394
2699	MD454_5-26-16_settling_T60_2699.JPG	1413	136.564	68.997	255	-90.162	1412.01	888	0.628893
2699	MD454_5-26-16_settling_T60_2699.JPG	1421	139.323	77.085	254.955	-89.677	1420.02	669	0.471119
2700	MD455_5-26-16_settling_T60_2700.JPG	1444	131.558	87	255	-90	1444	1031	0.713989
2700	MD455_5-26-16_settling_T60_2700.JPG	1453	130.746	87	255	-90.316	1452.02	1023	0.704535
2700	MD455_5-26-16_settling_T60_2700.JPG	1421	127.4	84.073	255	-89.516	1420.05	1091	0.768282
2701	MD456_7-2-16_T60_2701.JPG	1177	99.882	54	253	-88.977	1176.19	937	0.796642
2701	MD456_7-2-16_T60_2701.JPG	1167	98.887	54	252	-90	1167	932	0.798629
2701	MD456_7-2-16_T60_2701.JPG	1179	101.941	49	254	-90	1179	929	0.787956
11069	MD464_5-21-16_T60_FY4.JPG	1351	174.355	40.973	211.24	-90.255	1350.01	87	0.064444
11069	MD464_5-21-16_T60_FY4.JPG	1336	173.884	36	209.609	-90.386	1335.03	92	0.068912
11069	MD464_5-21-16_T60_FY4.JPG	1345	174.715	38.978	209	-90.639	1344.08	87	0.064728

## Sheet: Segregant_data
Strain	measurement label	Area	Mean grey intensity	Min grey intensity	Max grey intensity	Angle	Length	X of half max	Ratio
2678	MD459_5-4-16_settling_T60_T2-1.JPG	1285	125.28	73.009	255	-88.929	1284.22	997	0.78
2678	MD459_5-4-16_settling_T60_T2-3.JPG	1213	131.566	74	254	-89.291	1212.09	841	0.69
2678	MD459_5-4-16_settling_T60_T5-1.JPG	1330	132.182	78.095	254	-89.741	1329.01	923	0.69
2678	MD459_5-4-16_settling_T60_T5-4.JPG	1249	139.954	99.154	255	-88.898	1248.23	728	0.58
2678	MD459_5-4-16_settling_T60_T6-1.JPG	1249	131.19	86	255	-88.761	1248.29	932	0.75
2678	MD459_5-4-16_settling_T60_T6-3.JPG	1297	129.606	82.861	255	-89.072	1296.17	890	0.69
2678	MD459_5-4-16_settling_T60_T7-1.JPG	1377	143.575	98.125	255	-89.5	1376.05	719	0.52
2678	MD459_5-4-16_settling_T60_T7-3.JPG	1258	151.869	101.783	249	-90.684	1257.09	123	0.1
2679	MD391_2-20-16_settling_T60_T1-3.JPG	1357	136.518	87.354	255	-90.254	1356.01	901	0.66
2679	MD391_2-20-16_settling_T60_T1-4.JPG	1174	121.23	67.957	255	-89.707	1173.02	893	0.76
2679	MD391_2-20-16_settling_T60_T2-1.JPG	1357	128.907	77.389	255	-90.254	1356.01	1020	0.75
2679	MD391_2-20-16_settling_T60_T2-2.JPG	1401	119.283	55	255	-90	1401	1083	0.77
2679	MD391_2-20-16_settling_T60_T3-1.JPG	1351	123.339	74.902	255	-89.745	1350.01	1019	0.75
2679	MD391_2-20-16_settling_T60_T3-4.JPG	1155	125.692	71	255	-90	1155	832	0.72
2679	MD391_2-20-16_settling_T60_T6-3.JPG	1318	141.726	95.351	255	-90.522	1317.06	931	0.71
2679	MD391_2-20-16_settling_T60_T6-4.JPG	1420	126.7	78.708	255	-89.879	1419	1083	0.76
2681	MD392_2-20-16_settling_T60_T1-3.JPG	1384	137.178	72.013	253	-90.497	1383.05	896	0.65
2681	MD392_2-20-16_settling_T60_T2-2.JPG	1252	145.705	99.405	254	-90.275	1251.01	418	0.33
2681	MD392_2-20-16_settling_T60_T2-4.JPG	1339	146.695	86	254	-90.771	1338.12	404	0.3
2681	MD392_2-20-16_settling_T60_T3-2.JPG	1248	147.942	77	255	-90	1248	437	0.35
2681	MD392_2-20-16_settling_T60_T3-3.JPG	1387	150.691	103.874	255	-90.248	1386.01	402	0.29
2681	MD392_2-20-16_settling_T60_T4-3.JPG	1387	151.179	88	255	-90.62	1386.08	283	0.2
2681	MD392_2-20-16_settling_T60_T4-4.JPG	1299	146.575	89	255	-90	1299	415	0.32
2682	MD393_2-20-16_settling_T60_T1-1.JPG	1396	124.79	72.923	255	-90.37	1395.03	1035	0.74
2682	MD393_2-20-16_settling_T60_T1-4.JPG	1303	134.031	90.207	255	-90.264	1302.01	966	0.74
2682	MD393_2-20-16_settling_T60_T2-2.JPG	1159	116.189	57.443	255	-90.445	1158.04	886	0.77
2682	MD393_2-20-16_settling_T60_T2-3.JPG	1339	128.059	81	254	-90.128	1338	1030	0.77
2682	MD393_2-20-16_settling_T60_T3-2.JPG	1156	126.691	82.286	252.156	-90.298	1155.02	897	0.78
2682	MD393_2-20-16_settling_T60_T3-4.JPG	1323	120.672	70	255	-90	1323	948	0.72
2682	MD393_2-20-16_settling_T60_T5-1.JPG	1378	123.762	73.078	255	-90.374	1377.03	1104	0.8
2682	MD393_2-20-16_settling_T60_T5-4.JPG	1234	133.995	84.912	253.891	-90.139	1233	902	0.73
2683	MD394_5-4-16_settling_T60_T1-3.JPG	1249	164.115	59	255	-90.275	1248.01	198	0.16
2683	MD394_5-4-16_settling_T60_T1-4.JPG	1332	165.262	55	255	-90	1332	200	0.15
2683	MD394_5-4-16_settling_T60_T2-3.JPG	1299	121.863	42	255	-90	1299	965	0.74
2683	MD394_5-4-16_settling_T60_T2-4.JPG	1360	149.611	45	253.508	-89.747	1359.01	312	0.23
2683	MD394_5-4-16_settling_T60_T3-1.JPG	1294	128.701	53	255	-90.266	1293.01	897	0.69
2683	MD394_5-4-16_settling_T60_T3-4.JPG	1321	165.818	52	254	-90.13	1320	213	0.16
2683	MD394_5-4-16_settling_T60_T4-1.JPG	1380	154.185	78	255	-90	1380	231	0.17
2683	MD394_5-4-16_settling_T60_T4-2.JPG	1348	170.326	61	254	-90.383	1347.03	186	0.14
2684	MD395_7-2-16_T60_T1-1.JPG	1255	115.915	52.675	254	-89.315	1254.09	990	0.79
2684	MD395_7-2-16_T60_T1-2.JPG	1282	136.478	71.29	255	-89.732	1281.01	640	0.5
2684	MD395_7-2-16_T60_T2-1.JPG	1294	139.535	63	255	-90.133	1293	545	0.42
2684	MD395_7-2-16_T60_T2-2.JPG	1342	142.268	64	255	-89.615	1341.03	462	0.34
2684	MD395_7-2-16_T60_T4-2.JPG	1321	129.359	62.391	255	-89.74	1320.01	967	0.73
2684	MD395_7-2-16_T60_T4-3.JPG	1318	140.274	66.444	255	-89.347	1317.09	535	0.41
2684	MD395_7-2-16_T60_T5-2.JPG	1261	144.135	62	255	-89.318	1260.09	473	0.38
2684	MD395_7-2-16_T60_T5-3.JPG	1351	144.699	71	255	-89.109	1350.16	423	0.31
2685	MD396_5-21-16_T60_T1-2.JPG	1192	141.497	84.242	253	-90.289	1191.02	556	0.47
2685	MD396_5-21-16_T60_T1-4.JPG	1305	139.039	87	255	-90	1305	684	0.52
2685	MD396_5-21-16_T60_T2-2.JPG	1282	145.052	84.225	255	-90.403	1281.03	355	0.28
2685	MD396_5-21-16_T60_T2-3.JPG	1357	143.012	82	255	-90.507	1356.05	466	0.34
2685	MD396_5-21-16_T60_T3-2.JPG	1323	150.473	100	255	-90	1323	356	0.27
2685	MD396_5-21-16_T60_T3-4.JPG	1228	131.025	90.374	255	-90.28	1227.02	906	0.74
2685	MD396_5-21-16_T60_T4-2.JPG	1144	154.809	101.346	255	-90.15	1143	263	0.23
2685	MD396_5-21-16_T60_T4-3.JPG	1369	140.383	90.158	255	-90.503	1368.05	803	0.59
2686	MD398_6-30-16_T60_T1-2.JPG	1273	115.957	44	253.788	-89.595	1272.03	1004	0.79
2686	MD398_6-30-16_T60_T1-4.JPG	1321	137.696	66	254	-89.609	1320.03	799	0.61
2686	MD398_6-30-16_T60_T4-2.JPG	1271	148.844	75.208	255	-87.293	1270.42	356	0.28
2686	MD398_6-30-16_T60_T4-4.JPG	1294	151.472	82	255	-89.468	1293.06	340	0.26
2686	MD398_6-30-16_T60_T5-2.JPG	1378	140.826	77.17	254	-88.627	1377.39	551	0.4
2686	MD398_6-30-16_T60_T5-3.JPG	1339	136.741	75.242	255	-88.716	1338.34	814	0.61
2686	MD398_6-30-16_T60_T7-1.JPG	1249	133.92	53	255	-89.862	1248	808	0.65
2686	MD398_6-30-16_T60_T7-3.JPG	1393	157.68	82	255	-89.506	1392.05	291	0.21
2687	MD399_6-30-16_T60_T3-1.JPG	1457	130.735	59	255	-88.465	1455.52	1022	0.7
2687	MD399_6-30-16_T60_T3-3.JPG	1402	126.804	58.942	255	-90.123	1401	1006	0.72
2687	MD399_6-30-16_T60_T4-2.JPG	1315	138.192	53	255	-88.954	1314.22	722	0.55
2687	MD399_6-30-16_T60_T4-4.JPG	1357	137.107	52.049	255	-89.746	1356.01	561	0.41
2687	MD399_6-30-16_T60_T5-1.JPG	1333	138.514	60	255	-89.226	1332.12	671	0.5
2687	MD399_6-30-16_T60_T5-4.JPG	1461	130.023	65	253.803	-88.588	1460.44	803	0.55
2687	MD399_6-30-16_T60_T6-2.JPG	1453	141.332	59.041	255	-89.526	1452.05	543	0.37
2687	MD399_6-30-16_T60_T6-4.JPG	1589	136.023	67.239	255	-89.423	1588.08	959	0.6
2688	MD401_5-21-16_T60_T1-1.JPG	1186	114.073	65.041	255	-91.015	1185.19	941	0.79
2688	MD401_5-21-16_T60_T1-2.JPG	1261	131.821	83.695	255	-89.454	1260.06	952	0.76
2688	MD401_5-21-16_T60_T2-3.JPG	1353	127.423	80	255	-90	1353	1059	0.78
2688	MD401_5-21-16_T60_T2-4.JPG	1357	109.69	58	255	-90.127	1356	1054	0.78
2688	MD401_5-21-16_T60_T3-1.JPG	1336	112.123	64.89	255	-90.515	1335.05	1065	0.8
2688	MD401_5-21-16_T60_T3-4.JPG	1348	107.706	58.893	255	-89.745	1347.01	1077	0.8
2688	MD401_5-21-16_T60_T4-1.JPG	1380	123.786	74	255	-90	1380	981	0.71
2688	MD401_5-21-16_T60_T4-3.JPG	1494	90.345	42	255	-90	1494	1205	0.81
2690	MD402_5-4-16_settling_T60_T1-2.JPG	1252	137.326	59	254	-88.626	1251.36	572	0.46
2690	MD402_5-4-16_settling_T60_T2-1.JPG	1255	118.376	60.751	253	-89.315	1254.09	978	0.78
2690	MD402_5-4-16_settling_T60_T2-4.JPG	1345	122.694	60.054	254	-89.361	1344.08	1002	0.75
2690	MD402_5-4-16_settling_T60_T3-2.JPG	1327	139.91	62	255	-89.093	1326.17	757	0.57
2690	MD402_5-4-16_settling_T60_T3-3.JPG	1561	133.257	73	255	-89.412	1560.08	1146	0.73
2690	MD402_5-4-16_settling_T60_T4-3.JPG	1285	142.584	76.907	254	-89.465	1284.06	351	0.27
2690	MD402_5-4-16_settling_T60_T4-4.JPG	1393	151.517	91.345	255	-88.848	1392.28	409	0.29
2691	MD403_7-2-16_T60_30hrs_T1-1.JPG	1198	128.563	86	254	-88.708	1197.3	924	0.77
2691	MD403_7-2-16_T60_30hrs_T1-2.JPG	1249	136.654	56.135	255	-88.761	1248.29	504	0.4
2691	MD403_7-2-16_T60_30hrs_T2-2.JPG	1243	124.963	84.396	255	-89.308	1242.09	974	0.78
2691	MD403_7-2-16_T60_30hrs_T3-2.JPG	1345	123.216	75.125	255	-89.105	1344.16	1046	0.78
2691	MD403_7-2-16_T60_30hrs_T3-4.JPG	1279	133.981	83.195	255	-89.328	1278.09	929	0.73
2691	MD403_7-2-16_T60_30hrs_T4-3.JPG	1357	139.151	92.133	255	-88.986	1356.21	856	0.63
2691	MD403_7-2-16_T60_30hrs_T4-4.JPG	1402	141.472	82.895	255	-89.632	1401.03	701	0.5
2693	MD457_5-26-16_settling_T60_T1-2.JPG	1481	138.307	94.114	255	-90.465	1480.05	1006	0.68
2693	MD457_5-26-16_settling_T60_T1-3.JPG	1381	114.985	62.13	254	-90.498	1380.05	1050	0.76
2693	MD457_5-26-16_settling_T60_T2-1.JPG	1545	122.974	70.021	255	-90.297	1544.02	1156	0.75
2693	MD457_5-26-16_settling_T60_T2-4.JPG	1481	140.736	84.986	255	-89.845	1480.01	873	0.59
2693	MD457_5-26-16_settling_T60_T3-2.JPG	1509	121.765	66.838	255	-90.608	1508.09	1161	0.77
2693	MD457_5-26-16_settling_T60_T3-3.JPG	1660	141.18	96	255	-90	1660	838	0.5
2693	MD457_5-26-16_settling_T60_T4-4.JPG	1529	126.247	77.927	255	-90.3	1528.02	1190	0.78
2693	MD457_5-26-16_settling_T60_T4-3.JPG	1565	138.858	81.708	255	-90.44	1564.05	850	0.54
2694	MD449_5-21-16_T60_T2-1.JPG	1399	125.216	52.592	255	-90.123	1398	1036	0.74
2694	MD449_5-21-16_T60_T2-4.JPG	1471	121.808	53.653	254	-91.169	1470.31	1108	0.75
2694	MD449_5-21-16_T60_T3-2.JPG	1408	135.219	88.97	255	-90.366	1407.03	1011	0.72
2694	MD449_5-21-16_T60_T3-4.JPG	1533	97.143	35.543	255	-90.449	1532.05	1122	0.73
2694	MD449_5-21-16_T60_T4-1.JPG	1378	131.521	83.176	255	-90.499	1377.05	1024	0.74
2694	MD449_5-21-16_T60_T4-4.JPG	1363	135.742	86.392	255	-90.631	1362.08	878	0.64
2694	MD449_5-21-16_T60_T5-1.JPG	1496	117.009	69	255	-90	1496	1167	0.78
2694	MD449_5-21-16_T60_T5-3.JPG	1469	118.605	48.234	255	-90.468	1468.05	1078	0.73
2695	MD450_5-21-16_T60_T1-1.JPG	1333	156.803	64	254.77	-90.774	1332.12	282	0.21
2695	MD450_5-21-16_T60_T1-2.JPG	1309	148.156	61.633	254	-90.263	1308.01	352	0.27
2695	MD450_5-21-16_T60_T2-1.JPG	1396	146.575	51	255	-90.246	1395.01	326	0.23
2695	MD450_5-21-16_T60_T2-4.JPG	1201	144.569	54	254	-90.43	1200.03	373	0.31
2695	MD450_5-21-16_T60_T3-2.JPG	1348	146.322	51	255	-90.255	1347.01	369	0.27
2695	MD450_5-21-16_T60_T3-4.JPG	1258	144.216	46	255	-90.137	1257	364	0.29
2695	MD450_5-21-16_T60_T4-1.JPG	1402	128.195	40	252.443	-90.613	1401.08	670	0.48
2695	MD450_5-21-16_T60_T4-2.JPG	1315	148.306	58	255	-89.215	1314.12	348	0.26
2696	MD451_5-21-16_T60_T1-1.JPG	1270	130.688	76.749	255	-89.729	1269.01	980	0.77
2696	MD451_5-21-16_T60_T1-3.JPG	1213	134.119	77.208	255	-89.575	1212.03	802	0.66
2696	MD451_5-21-16_T60_T2-1.JPG	1357	126.571	76.973	255	-89.113	1356.16	1042	0.77
2696	MD451_5-21-16_T60_T2-2.JPG	1201	133.835	73	255	-89.141	1200.13	871	0.73
2696	MD451_5-21-16_T60_T3-3.JPG	1261	137.43	83.243	255	-88.772	1260.29	759	0.6
2696	MD451_5-21-16_T60_T3-4.JPG	1363	136.644	86.899	255	-89.621	1362.03	949	0.7
2696	MD451_5-21-16_T60_T4-2.JPG	1252	131.358	89	255	-89.038	1251.18	943	0.75
2696	MD451_5-21-16_T60_T4-3.JPG	1384	104.132	52	255	-89.751	1383.01	1118	0.81
2697	MD464_5-21-16_T60_T1-2.JPG	1408	119.923	75.936	254.983	-89.878	1407	1086	0.77
2697	MD464_5-21-16_T60_T1-4.JPG	1333	131.535	85	255	-89.097	1332.17	978	0.73
2697	MD464_5-21-16_T60_T2-1.JPG	1461	118.518	61	255	-89.843	1460.01	1130	0.77
2697	MD464_5-21-16_T60_T2-2.JPG	1363	107.478	61.74	255	-89.117	1362.16	1087	0.8
2697	MD464_5-21-16_T60_T4-2.JPG	1288	121.625	52.828	255	-90.134	1287	986	0.77
2697	MD464_5-21-16_T60_T4-3.JPG	1399	125.197	57	255	-90.123	1398	1070	0.77
2697	MD464_5-21-16_T60_T5-1.JPG	1457	132.369	79	255	-89.685	1456.02	1073	0.74
2697	MD464_5-21-16_T60_T5-3.JPG	1357	127.93	80.527	255	-89.62	1356.03	1005	0.74
2698	MD453_5-26-16_settling_T60_T1-2.JPG	1144	151.832	77	255	-90.15	1143	322	0.28
2698	MD453_5-26-16_settling_T60_T1-4.JPG	1243	141.654	62	255	-89.862	1242	519	0.42
2698	MD453_5-26-16_settling_T60_T2-3.JPG	1548	154.041	81	254	-90	1548	476	0.31
2698	MD453_5-26-16_settling_T60_T3-2.JPG	1324	140.604	83.17	254	-90.26	1323.01	607	0.46
2698	MD453_5-26-16_settling_T60_T2-1.JPG	1345	147.005	73	254	-89.744	1344.01	439	0.33
2698	MD453_5-26-16_settling_T60_T3-3.JPG	1417	139.668	51.017	254.912	-89.838	1416.01	666	0.47
2698	MD453_5-26-16_settling_T60_T4-1.JPG	1465	137.525	59.005	254.126	-89.843	1464.01	646	0.44
2698	MD453_5-26-16_settling_T60_T4-3.JPG	1429	132.075	53.218	255	-89.84	1428.01	655	0.46
2699	MD454_5-26-16_settling_T60_T1-2.JPG	1366	116.183	69.642	253	-90.126	1365	1045	0.77
2699	MD454_5-26-16_settling_T60_T1-3.JPG	1589	141.199	94.801	254	-90.289	1588.02	580	0.37
2699	MD454_5-26-16_settling_T60_T2-1.JPG	1496	128.002	47	254	-90	1496	1029	0.69
2699	MD454_5-26-16_settling_T60_T2-4.JPG	1605	132.217	56.007	255	-90.143	1604.01	1101	0.69
2699	MD454_5-26-16_settling_T60_T3-2.JPG	1729	152.514	93	255	-90.531	1728.07	348	0.2
2699	MD454_5-26-16_settling_T60_T3-3.JPG	1612	136.276	74	255	-90	1612	506	0.31
2699	MD454_5-26-16_settling_T60_T4-1.JPG	1529	124.904	67	254	-90.15	1528.01	1098	0.72
2699	MD454_5-26-16_settling_T60_T4-3.JPG	1465	125.023	52.508	254	-90.626	1464.09	994	0.68
2700	MD455_5-26-16_settling_T60_T1-1.JPG	1246	100.914	58.822	250	-90.414	1245.03	971	0.78
2700	MD455_5-26-16_settling_T60_T1-2.JPG	1284	130.6	86	255	-90	1284	963	0.75
2700	MD455_5-26-16_settling_T60_T2-1.JPG	1396	132.489	76	255	-90	1396	809	0.58
2700	MD455_5-26-16_settling_T60_T2-3.JPG	1381	128.805	87.478	255	-90.249	1380.01	978	0.71
2700	MD455_5-26-16_settling_T60_T3-1.JPG	1411	125.633	79.902	255	-90.122	1410	1043	0.74
2700	MD455_5-26-16_settling_T60_T3-4.JPG	1493	128.153	84.501	254	-90.154	1492.01	1102	0.74
2700	MD455_5-26-16_settling_T60_T4-1.JPG	1480	131.536	73	255	-90	1480	1039	0.7
2700	MD455_5-26-16_settling_T60_T4-2.JPG	1432	135.249	82	255	-90	1432	1028	0.72
2701	MD456_7-2-16_T60_T1-1.JPG	1330	136.273	74.018	255	-89.483	1329.05	808	0.61
2701	MD456_7-2-16_T60_T1-2.JPG	1381	127.109	63	255	-89.377	1380.08	1034	0.75
2701	MD456_7-2-16_T60_T4-1.JPG	1387	128.957	61	255	-89.628	1386.03	1012	0.73
2701	MD456_7-2-16_T60_T4-2.JPG	1423	128.154	66.759	255	-89.879	1422	939	0.66
2701	MD456_7-2-16_T60_T4-3.JPG	1324	127.749	59	255	-89.74	1323.01	978	0.74
2701	MD456_7-2-16_T60_T4-4.JPG	1422	127.161	67	255	-90	1422	1049	0.74
2701	MD456_7-2-16_T60_T5-1.JPG	1335	124.769	78	255	-90	1335	1019	0.76
2701	MD456_7-2-16_T60_T5-3.JPG	1420	120.205	61	255	-89.273	1419.11	1101	0.78
2701	MD456_7-2-16_T60_T9-1.JPG	1485	127.876	64.717	255	-88.919	1484.26	1051	0.71
2701	MD456_7-2-16_T60_T9-2.JPG	1492	124.633	62.31	255	-89.769	1491.01	1111	0.75
2701	MD456_7-2-16_T60_T9-3.JPG	1426	130.208	80.408	254	-89.879	1425	1028	0.72
2701	MD456_7-2-16_T60_T9-4.JPG	1553	132.166	69	255	-89.557	1552.05	1004	0.65
