# Supplementary material for: Experimental Evolution Reveals Favored Adaptive Routes to Cell Aggregation in Yeast
Source: Genetics. 2017 Apr 21;206(2):1153–67. doi: 10.1534/genetics.116.198895 (PMC5499169; doi:10.1534/genetics.116.198895)
Supplement: Supplementary file 4 [file 1153TableS2.xlsx]

## Sheet: SNPs_indels
Sample	Strain	Chrom	Pos	Ref	Alt	Qual	Info	Format	Genotype	Mutation Type	Gene	AA	Gene Alias
1	2678	chrIV	1273482	ACC	AC	216	INDEL;IDV=49;IMF=0.924528;DP=53;VDB=0.148768;SGB=-0.692914;MQSB=0.913101;MQ0F=0;AC=1;AN=1;DP4=1,0,21,4;MQ=59	GT:PL	1:243,0	coding-nonsynonymous	YDR402C	G74indel	DIT2
1	2678	chrIV	1273489	A	G	228	DP=50;VDB=0.0322843;SGB=-0.693054;MQSB=0.871159;MQ0F=0;AC=1;AN=1;DP4=0,0,24,4;MQ=57	GT:PL	1:255,0	coding-nonsynonymous	YDR402C	F72S	DIT2
1	2678	chrVIII	494446	A	T	228	DP=33;VDB=0.0356229;SGB=-0.691153;MQSB=0.913725;MQ0F=0;AC=1;AN=1;DP4=0,0,14,4;MQ=59	GT:PL	1:255,0	coding-nonsynonymous	YHR197W	N184I	RIX1
1	2678	chrXV	48867	G	T	228	DP=38;VDB=0.967515;SGB=-0.692717;MQSB=0.992095;MQ0F=0;AC=1;AN=1;DP4=0,0,14,9;MQ=59	GT:PL	1:255,0	coding-nonsynonymous	YOL146W	G2C	PSF3
2	2679	chrIII	261912	G	A	228	DP=59;VDB=0.232867;SGB=-0.693132;MQSB=0.962403;MQ0F=0;AC=1;AN=1;DP4=0,0,27,7;MQ=59	GT:PL	1:255,0	coding-nonsynonymous	YCR084C	Q181*	TUP1
2	2679	chrIV	814741	A	T	228	DP=75;VDB=0.870305;SGB=-0.693145;MQSB=0.986219;MQ0F=0;AC=1;AN=1;DP4=0,0,29,11;MQ=59	GT:PL	1:255,0	coding-nonsynonymous	YDR176W	K97I	NGG1
2	2679	chrV	476694	A	C	228	DP=59;VDB=0.455891;SGB=-0.693139;MQSB=0.943919;MQ0F=0;AC=1;AN=1;DP4=0,0,29,7;MQ=59	GT:PL	1:255,0	coding-nonsynonymous	YER155C	L2052*	BEM2
2	2679	chrXVI	433530	C	T	228	DP=49;VDB=0.511082;SGB=-0.693097;MQSB=0.958545;MQ0F=0;AC=1;AN=1;DP4=0,0,16,14;MQ=59	GT:PL	1:255,0	coding-nonsynonymous	YPL061W	Q315*	ALD6
3	2680	chrV	477648	ATTTTTT	ATTTTTTT	121	INDEL;IDV=79;IMF=0.897727;DP=88;VDB=0.000309616;SGB=-0.693147;MQSB=0.983592;MQ0F=0;AC=1;AN=1;DP4=0,0,32,18;MQ=59	GT:PL	1:148,0	coding-nonsynonymous	YER155C	I1734indel	BEM2
3	2680	chrVII	103191	A	C	228	DP=78;VDB=0.0495212;SGB=-0.693147;MQSB=1;MQ0F=0;AC=1;AN=1;DP4=0,0,35,11;MQ=60	GT:PL	1:255,0	coding-nonsynonymous	YGL206C	I1438M	CHC1
3	2680	chrX	235587	G	A	228	DP=72;VDB=0.463906;SGB=-0.693146;MQSB=0.916822;MQ0F=0;AC=1;AN=1;DP4=0,0,38,5;MQ=58	GT:PL	1:255,0	coding-nonsynonymous	YJL101C	S257F	GSH1
3	2680	chrXII	406479	GACA	GA	228	INDEL;IDV=81;IMF=0.920455;DP=88;VDB=0.00613667;SGB=-0.693146;MQSB=1;MQ0F=0;AC=1;AN=1;DP4=1,0,43,1;MQ=59	GT:PL	1:255,0	coding-nonsynonymous	YLR131C	S115indel	ACE2
3	2680	chrXVI	94305	G	C	228	DP=67;VDB=0.0252681;SGB=-0.693144;MQSB=0.806037;MQ0F=0;AC=1;AN=1;DP4=0,0,23,16;MQ=59	GT:PL	1:255,0	coding-nonsynonymous	YPL242C	P269A	IQG1
5	2682	chrX	550829	C	A	228	DP=49;VDB=0.985455;SGB=-0.693054;RPB=0.803571;MQB=0.892857;MQSB=0.887713;BQB=0.482143;MQ0F=0;AC=1;AN=1;DP4=2,0,24,4;MQ=59	GT:PL	1:255,0	coding-nonsynonymous	YJR061W	L107I	MNN14
5	2682	chrXIII	233688	T	G	228	DP=84;VDB=0.298863;SGB=-0.693147;RPB=1;MQB=1;MQSB=0.98103;BQB=1;MQ0F=0;AC=1;AN=1;DP4=1,0,42,7;MQ=59	GT:PL	1:255,0	coding-nonsynonymous	YML019W	C78G	OST6
5	2682	chrXV	532874	C	G	228	DP=84;VDB=0.79173;SGB=-0.693147;RPB=1;MQB=1;MQSB=0.688976;BQB=1;MQ0F=0;AC=1;AN=1;DP4=1,0,37,12;MQ=59	GT:PL	1:255,0	coding-nonsynonymous	YOR112W	T456R	CEX1
6	2683	chrII	504135	A	T	228	DP=58;VDB=0.0401036;SGB=-0.693132;MQSB=1;MQ0F=0;AC=1;AN=1;DP4=0,0,22,12;MQ=59	GT:PL	1:255,0	coding-nonsynonymous	YBR133C	Y51*	HSL7
6	2683	chrII	525944	C	A	228	DP=47;VDB=0.356216;SGB=-0.693079;MQSB=0.930531;MQ0F=0;AC=1;AN=1;DP4=0,0,25,4;MQ=59	GT:PL	1:255,0	coding-nonsynonymous	YBR140C	E229*	IRA1
6	2683	chrIV	887399	C	A	228	DP=51;VDB=0.21827;SGB=-0.693054;MQSB=0.979523;MQ0F=0;AC=1;AN=1;DP4=0,0,20,8;MQ=59	GT:PL	1:255,0	coding-nonsynonymous	YDR212W	D56E	TCP1
6	2683	chrXV	1012129	CT	C	228	INDEL;IDV=41;IMF=0.953488;DP=43;VDB=0.889467;SGB=-0.692976;MQSB=0.97357;MQ0F=0;AC=1;AN=1;DP4=1,0,17,9;MQ=59	GT:PL	1:255,0	coding-nonsynonymous	YOR359W	P314indel	VTS1
7	2684	chrVIII	389509	ACT	A	64	INDEL;IDV=83;IMF=0.522013;DP=159;VDB=0.958646;SGB=-0.693147;MQSB=0.981594;MQ0F=0.201258;AC=1;AN=1;DP4=34,3,47,4;MQ=37	GT:PL	1:255,164	5'-upstream	YHR145C	NA	dubious ORF
8	2685	chrIII	1320	G	A	228	DP=50;VDB=0.0215696;SGB=-0.693021;MQSB=0.906279;MQ0F=0;AC=1;AN=1;DP4=0,0,23,4;MQ=51	GT:PL	1:255,0	5'-upstream	YCL076W	NA	dubious
9	2686	chrIV	564826	G	A	228	DP=70;VDB=0.0139644;SGB=-0.693145;MQSB=0.963194;MQ0F=0;AC=1;AN=1;DP4=0,0,21,20;MQ=59	GT:PL	1:255,0	coding-nonsynonymous	YDR055W	G434S	PST1
9	2686	chrXIII	266447	T	C	228	DP=164;VDB=0.351926;SGB=-0.693147;MQSB=0.941156;MQ0F=0;AC=1;AN=1;DP4=0,0,72,22;MQ=59	GT:PL	1:255,0	coding-nonsynonymous	YML002W	L636S	uncharachterized
9	2686	chrXIII	423432	C	A	228	DP=111;VDB=0.999997;SGB=-0.693147;RPB=0;MQB=0.945946;MQSB=0.918304;BQB=0.0337838;MQ0F=0;AC=1;AN=1;DP4=0,2,56,18;MQ=59	GT:PL	1:255,0	coding-nonsynonymous	YMR078C	D433Y	CTF18
9	2686	chrXIV	345147	G	A	228	DP=130;VDB=0.998495;SGB=-0.693147;MQSB=0.753752;MQ0F=0;AC=1;AN=1;DP4=0,0,65,22;MQ=59	GT:PL	1:255,0	coding-nonsynonymous	YNL154C	H44Y	YCK2
10	2687	chrII	709046	C	A	228	DP=64;VDB=0.60908;SGB=-0.693143;MQSB=0.987748;MQ0F=0;AC=1;AN=1;DP4=0,0,26,12;MQ=59	GT:PL	1:255,0	coding-nonsynonymous	YBR245C	V832L	ISW1
10	2687	chrX	600618	C	A	228	DP=68;VDB=0.0992709;SGB=-0.693143;MQSB=0.988135;MQ0F=0;AC=1;AN=1;DP4=0,0,29,9;MQ=59	GT:PL	1:255,0	coding-nonsynonymous	YJR092W	Y628*	BUD4
10	2687	chrXIII	136638	A	G	228	DP=58;VDB=0.450964;SGB=-0.693127;MQSB=0.852032;MQ0F=0;AC=1;AN=1;DP4=0,0,24,9;MQ=59	GT:PL	1:255,0	coding-nonsynonymous	YML069W	D380G	POB3
11	2688	chrV	110050	A	T	228	DP=58;VDB=0.320265;SGB=-0.693143;MQSB=1;MQ0F=0;AC=1;AN=1;DP4=0,0,31,7;MQ=60	GT:PL	1:255,0	coding-nonsynonymous	YEL023C	I168N	uncharacterized
11	2688	chrX	709754	A	C	228	DP=108;VDB=0.216517;SGB=-0.693147;RPB=0.000379895;MQB=0.490175;MQSB=0.932312;BQB=0.0108197;MQ0F=0;AC=1;AN=1;DP4=0,6,44,13;MQ=59	GT:PL	1:255,0	5'-upstream	YJR150C	NA	DAN1
11	2688	chrXV	103727	T	A	228	DP=82;VDB=0.999975;SGB=-0.693147;MQSB=0.962967;MQ0F=0;AC=1;AN=1;DP4=0,0,39,13;MQ=59	GT:PL	1:255,0	coding-nonsynonymous	YOL114C	N67Y	PTH4
12	2689	chrI	137090	G	A	228	DP=124;VDB=5.20603e-05;SGB=-0.693147;MQSB=1;MQ0F=0;AC=1;AN=1;DP4=0,0,54,15;MQ=60	GT:PL	1:255,0	coding-nonsynonymous	YAL008W	M59I	FUN14
12	2689	chrIV	658702	C	T	228	DP=152;VDB=0.213807;SGB=-0.693147;MQSB=0.997999;MQ0F=0;AC=1;AN=1;DP4=0,0,66,19;MQ=59	GT:PL	1:255,0	coding-nonsynonymous	YDR103W	T118I	STE5
12	2689	chrIV	932249	A	T	228	DP=128;VDB=0.835838;SGB=-0.693147;MQSB=0.998852;MQ0F=0;AC=1;AN=1;DP4=0,0,55,20;MQ=59	GT:PL	1:255,0	coding-nonsynonymous	YDR234W	Y374F	LYS4
12	2689	chrIV	1038495	G	T	228	DP=138;VDB=0.805723;SGB=-0.693147;MQSB=0.99994;MQ0F=0;AC=1;AN=1;DP4=0,0,61,20;MQ=59	GT:PL	1:255,0	coding-nonsynonymous	YDR289C	H339N	RTT103
12	2689	chrV	231799	G	T	228	DP=122;VDB=0.0022124;SGB=-0.693147;MQSB=0.902928;MQ0F=0;AC=1;AN=1;DP4=0,0,58,12;MQ=59	GT:PL	1:255,0	coding-nonsynonymous	YER040W	E669*	GLN3
12	2689	chrV	477300	G	T	228	DP=130;VDB=0.907382;SGB=-0.693147;MQSB=1;MQ0F=0;AC=1;AN=1;DP4=0,0,57,22;MQ=60	GT:PL	1:255,0	coding-nonsynonymous	YER155C	S1850Y	BEM2
12	2689	chrVII	1026766	G	C	228	DP=138;VDB=0.999638;SGB=-0.693147;MQSB=0.970384;MQ0F=0;AC=1;AN=1;DP4=0,0,62,19;MQ=59	GT:PL	1:255,0	5'-upstream	YGR268C	NA	HUA1
12	2689	chrVIII	330876	T	A	228	DP=113;VDB=0.659751;SGB=-0.693147;RPB=1;MQB=1;MQSB=1;BQB=1;MQ0F=0;AC=1;AN=1;DP4=0,1,46,15;MQ=60	GT:PL	1:255,0	coding-nonsynonymous	YHR109W	S189R	CTM1
12	2689	chrIX	69972	C	G	228	DP=94;VDB=0.862953;SGB=-0.693147;MQSB=0.984549;MQ0F=0;AC=1;AN=1;DP4=0,0,40,18;MQ=59	GT:PL	1:255,0	coding-nonsynonymous	YIL147C	R1161P	SLN1
12	2689	chrXI	87418	C	G	228	DP=145;VDB=0.00725014;SGB=-0.693147;MQSB=0.995851;MQ0F=0;AC=1;AN=1;DP4=0,0,66,15;MQ=59	GT:PL	1:255,0	coding-nonsynonymous	YKL188C	E457Q	PXA2
12	2689	chrXII	266891	C	A	228	DP=113;VDB=0.970777;SGB=-0.693147;RPB=0.918033;MQB=0.967213;MQSB=0.954207;BQB=0.122951;MQ0F=0;AC=1;AN=1;DP4=2,0,40,21;MQ=59	GT:PL	1:255,0	coding-nonsynonymous	YLR065C	A10S	ENV10
12	2689	chrXII	406249	AC	ACC	228	INDEL;IDV=110;IMF=0.932203;DP=118;VDB=0.615678;SGB=-0.693147;MQSB=1;MQ0F=0;AC=1;AN=1;DP4=0,0,54,13;MQ=60	GT:PL	1:255,0	coding-nonsynonymous	YLR131C	L192indel	ACE2
12	2689	chrXII	686037	C	G	228	DP=156;VDB=4.35948e-07;SGB=-0.693147;MQSB=1;MQ0F=0;AC=1;AN=1;DP4=0,0,62,24;MQ=60	GT:PL	1:255,0	coding-nonsynonymous	YLR272C	S389T	YCS4
12	2689	chrXIII	440521	T	A	228	DP=102;VDB=0.126772;SGB=-0.693147;MQSB=0.960816;MQ0F=0;AC=1;AN=1;DP4=0,0,38,23;MQ=59	GT:PL	1:255,0	coding-nonsynonymous	YMR086W	N438K	SEG1
12	2689	chrXIV	393747	G	A	228	DP=133;VDB=0.980937;SGB=-0.693147;MQSB=0.996227;MQ0F=0;AC=1;AN=1;DP4=0,0,49,32;MQ=59	GT:PL	1:255,0	coding-nonsynonymous	YNL124W	D286N	NAF1
12	2689	chrXVI	903897	G	T	228	DP=166;VDB=0.332836;SGB=-0.693147;MQSB=0.997241;MQ0F=0;AC=1;AN=1;DP4=0,0,80,14;MQ=59	GT:PL	1:255,0	coding-nonsynonymous	YPR184W	M618I	GDB1
13	2690	chrIV	1458624	G	T	228	DP=151;VDB=0.00486227;SGB=-0.693147;MQSB=0.994455;MQ0F=0;AC=1;AN=1;DP4=0,0,83,7;MQ=59	GT:PL	1:255,0	coding-nonsynonymous	YDR505C	S199R	PSP1
13	2690	chrVIII	300573	C	A	228	DP=150;VDB=0.99169;SGB=-0.693147;MQSB=0.989147;MQ0F=0;AC=1;AN=1;DP4=0,0,72,11;MQ=59	GT:PL	1:255,0	coding-nonsynonymous	YHR098C	R454S	SFB3
13	2690	chrIX	71790	G	A	228	DP=93;VDB=0.00267616;SGB=-0.693147;MQSB=0.928099;MQ0F=0;AC=1;AN=1;DP4=0,0,42,13;MQ=59	GT:PL	1:255,0	coding-nonsynonymous	YIL147C	A555V	SLN1
13	2690	chrX	648972	G	C	228	DP=117;VDB=0.811222;SGB=-0.693147;MQSB=1;MQ0F=0;AC=1;AN=1;DP4=0,0,47,25;MQ=60	GT:PL	1:255,0	coding-nonsynonymous	YJR121W	V456L	ATP2
13	2690	chrXII	372615	G	A	228	DP=143;VDB=0.369691;SGB=-0.693147;RPB=1;MQB=1;MQSB=0.84386;BQB=1;MQ0F=0;AC=1;AN=1;DP4=1,0,64,19;MQ=59	GT:PL	1:255,0	coding-nonsynonymous	YLR113W	W332*	HOG1
14	2691	chrII	44505	G	T	228	DP=166;VDB=0.103217;SGB=-0.693147;MQSB=0.996334;MQ0F=0;AC=1;AN=1;DP4=0,0,76,20;MQ=59	GT:PL	1:255,0	coding-nonsynonymous	YBL093C	C138*	ROX3
14	2691	chrXII	254304	G	A	228	DP=147;VDB=0.999562;SGB=-0.693147;RPB=0;MQB=0.905882;MQSB=0.706729;BQB=0.0705882;MQ0F=0;AC=1;AN=1;DP4=0,2,66,19;MQ=59	GT:PL	1:255,0	coding-nonsynonymous	YLR056W	W148*	ERG3
14	2691	chrXIII	256138	C	G	228	DP=189;VDB=2.65424e-05;SGB=-0.693147;MQSB=0.936275;MQ0F=0;AC=1;AN=1;DP4=0,0,89,9;MQ=59	GT:PL	1:255,0	coding-nonsynonymous	YML006C	S760T	GIS4
14	2691	chrXIV	390302	G	T	228	DP=152;VDB=0.93976;SGB=-0.693147;MQSB=0.999188;MQ0F=0;AC=1;AN=1;DP4=0,0,68,28;MQ=59	GT:PL	1:255,0	coding-nonsynonymous	YNL125C	N622K	ESBP6
14	2691	chrXVI	87521	G	T	228	DP=196;VDB=0.172753;SGB=-0.693147;RPB=1;MQB=1;MQSB=0.978985;BQB=1;MQ0F=0;AC=1;AN=1;DP4=0,1,80,31;MQ=59	GT:PL	1:255,0	coding-nonsynonymous	YPL244C	N171K	HUT1
16	2693	chrIII	262152	G	A	228	DP=82;VDB=0.796892;SGB=-0.693147;MQSB=0.729697;MQ0F=0;AC=1;AN=1;DP4=0,0,35,15;MQ=58	GT:PL	1:255,0	coding-nonsynonymous	YCR084C	Q101*	TUP1
16	2693	chrV	418807	TATCCCGCTAAAGGATCC	TATCC	228	INDEL;IDV=43;IMF=0.632353;DP=68;VDB=0.00275471;SGB=-0.693143;MQSB=1;MQ0F=0;AC=1;AN=1;DP4=0,0,16,22;MQ=60	GT:PL	1:255,0	coding-nonsynonymous	YER129W	S509indel	SAK1
16	2693	chrXIV	176659	A	G	228	DP=86;VDB=0.00646332;SGB=-0.693147;MQSB=0.991545;MQ0F=0;AC=1;AN=1;DP4=0,0,40,12;MQ=59	GT:PL	1:255,0	coding-nonsynonymous	YNL250W	Q417R	RAD50
16	2693	chrXVI	291958	A	T	228	DP=114;VDB=0.403193;SGB=-0.693147;MQSB=0.982249;MQ0F=0;AC=1;AN=1;DP4=0,0,55,11;MQ=59	GT:PL	1:255,0	coding-nonsynonymous	YPL138C	L157Q	SPP1
18	2695	chrXVI	65844	GTCTTCTTCTTCTTCTTCTTC	GTCTTCTTCTTCTTCTTCTTCTTC	228	INDEL;IDV=55;IMF=0.696203;DP=79;VDB=1.522e-08;SGB=-0.693147;MQSB=0.970565;MQ0F=0;AC=1;AN=1;DP4=0,0,29,26;MQ=59	GT:PL	1:255,0	coding-nonsynonymous	YPL256C	D257indel	CLN2
19	2696	chrIX	210728	G	T	228	DP=101;VDB=0.93808;SGB=-0.693147;RPB=0.191299;MQB=0.000405123;MQSB=0.163166;BQB=0.0824562;MQ0F=0.118812;AC=1;AN=1;DP4=3,3,31,15;MQ=50	GT:PL	1:255,0	tRNA_gene	tI(AAU)I2	NA
20	2697	chrII	524650	TTCAAATTTCTAATCAAAT	TTCAAAT	228	INDEL;IDV=59;IMF=0.808219;DP=70;VDB=0.000139461;SGB=-0.693147;MQSB=1;MQ0F=0;AC=1;AN=1;DP4=0,0,28,23;MQ=60	GT:PL	1:255,0	coding-nonsynonymous	YBR140C	N660indel	IRA1
20	2697	chrXI	611967	C	A	228	DP=73;VDB=0.0153984;SGB=-0.693146;MQSB=0.951693;MQ0F=0;AC=1;AN=1;DP4=0,0,31,11;MQ=59	GT:PL	1:255,0	coding-nonsynonymous	YKR091W	P148Q	SRL3
20	2697	chrXIV	174021	T	A	228	DP=75;VDB=0.999997;SGB=-0.693146;RPB=1;MQB=1;MQSB=0.969132;BQB=1;MQ0F=0;AC=1;AN=1;DP4=0,1,32,12;MQ=59	GT:PL	1:255,0	coding-nonsynonymous	YNL251C	N99Y	NRD1
20	2697	chrXV	387806	G	T	228	DP=48;VDB=0.934447;SGB=-0.69312;MQSB=0.982371;MQ0F=0;AC=1;AN=1;DP4=0,0,23,9;MQ=59	GT:PL	1:255,0	coding-nonsynonymous	YOR030W	E328*	DFG16
21	2698	chrIV	731680	G	T	228	DP=118;VDB=0.999997;SGB=-0.693147;MQSB=0.971153;MQ0F=0;AC=1;AN=1;DP4=0,0,49,31;MQ=59	GT:PL	1:255,0	coding-nonsynonymous	YDR138W	R368L	HPR1
21	2698	chrX	235710	A	C	228	DP=114;VDB=0.541417;SGB=-0.693147;RPB=0.683099;MQB=0.971831;MQSB=0.967786;BQB=0.0211268;MQ0F=0;AC=1;AN=1;DP4=2,0,50,21;MQ=59	GT:PL	1:255,0	coding-nonsynonymous	YJL101C	V216G	GSH1
21	2698	chrXV	176111	G	C	228	DP=98;VDB=0.146481;SGB=-0.693147;RPB=1;MQB=1;MQSB=0.97327;BQB=1;MQ0F=0;AC=1;AN=1;DP4=0,1,33,28;MQ=59	GT:PL	1:255,0	coding-nonsynonymous	YOL081W	R1681P	IRA2
22	2699	chrII	794199	G	A	228	DP=60;VDB=0.516089;SGB=-0.693127;MQSB=0.871214;MQ0F=0;AC=1;AN=1;DP4=0,0,25,8;MQ=59	GT:PL	1:255,0	coding-nonsynonymous	YBR295W	E451K	PCA1
22	2699	chrXVI	407426	G	T	228	DP=53;VDB=0.0528464;SGB=-0.693097;MQSB=0.887713;MQ0F=0;AC=1;AN=1;DP4=0,0,26,4;MQ=50	GT:PL	1:255,0	coding-nonsynonymous	YPL079W	V124F	RPL21B
23	2700	chrIII	260677	TACAACGCTTTGTCCATCTCTAGTGAAGACAACGCT	TACAACGCT	228	INDEL;IDV=12;IMF=0.181818;DP=66;VDB=0.00415817;SGB=-0.676189;MQSB=0.964642;MQ0F=0;AC=1;AN=1;DP4=0,0,4,7;MQ=60	GT:PL	1:255,0	coding-nonsynonymous	YCR084C	V592indel	TUP1
23	2700	chrXIV	60690	C	A	228	DP=81;VDB=0.280697;SGB=-0.693147;MQSB=0.998394;MQ0F=0;AC=1;AN=1;DP4=0,0,34,14;MQ=59	GT:PL	1:255,0	coding-nonsynonymous	YNL304W	Q132K	YPT11
23	2700	chrXIV	62724	C	G	228	DP=78;VDB=0.285544;SGB=-0.693147;MQSB=1;MQ0F=0;AC=1;AN=1;DP4=0,0,35,15;MQ=60	GT:PL	1:255,0	intron	YNL302C	NA	RPS19B
EV1	3100	chrXV	175340	A	G	228	DP=143;VDB=0.00449097;SGB=-0.693147;MQSB=1;MQ0F=0;AC=1;AN=1;DP4=0,0,65,27;MQ=60	GT:PL	1:255,0	coding-nonsynonymous	YOL081W	Q1424R	IRA2
EV1	3100	chrXVI	274236	G	C	228	DP=74;VDB=0.985922;SGB=-0.693147;MQSB=0.951508;MQ0F=0;AC=1;AN=1;DP4=0,0,34,19;MQ=59	GT:PL	1:255,0	coding-nonsynonymous	YPL147W	A328P	PXA1
EV2	3102	chrVII	719662	C	T	228	DP=108;VDB=0.977385;SGB=-0.693147;MQSB=1;MQ0F=0;AC=1;AN=1;DP4=0,0,53,34;MQ=60	GT:PL	1:255,0	coding-nonsynonymous	YGR113W	S257F	DAM1
EV2	3102	chrXIV	116559	G	A	228	DP=106;VDB=0.982251;SGB=-0.693147;RPB=0;MQB=1;MQSB=1;BQB=0.160494;MQ0F=0;AC=1;AN=1;DP4=0,2,32,49;MQ=60	GT:PL	1:255,0	5'-upstream	YNL277W-A	NA	uncharacterized ORF
EV2	3102	chrXV	809681	C	T	228	DP=90;VDB=0.792332;SGB=-0.693147;RPB=1;MQB=1;MQSB=1;BQB=1;MQ0F=0;AC=1;AN=1;DP4=0,1,31,42;MQ=60	GT:PL	1:255,0	coding-nonsynonymous	YOR256C	G335R	TRE2
EV2	3102	chrXVI	726568	C	T	228	DP=112;VDB=0.882726;SGB=-0.693147;MQSB=0.977652;MQ0F=0;AC=1;AN=1;DP4=0,0,57,39;MQ=59	GT:PL	1:255,0	coding-nonsynonymous	YPR097W	S392F	verified ORF
EV3	3104	chrVIII	388933	T	C	228	DP=116;VDB=0.0573525;SGB=-0.693147;MQSB=0.988184;MQ0F=0;AC=1;AN=1;DP4=0,0,45,51;MQ=57	GT:PL	1:255,0	tRNA_gene	tP(UGG)H	NA
EV3	3104	chrXIV	681324	G	C	228	DP=115;VDB=0.95315;SGB=-0.693147;MQSB=1;MQ0F=0;AC=1;AN=1;DP4=0,0,50,47;MQ=60	GT:PL	1:255,0	coding-nonsynonymous	YNR031C	Y1370*	SSK2
EV5	3167	chrII	544521	C	A	228	DP=174;VDB=0.365445;SGB=-0.693147;MQSB=0.993885;MQ0F=0;AC=1;AN=1;DP4=0,0,78,37;MQ=59	GT:PL	1:255,0	5'-upstream	YBR150C	NA	TBS1
EV5	3167	chrX	648658	C	G	228	DP=180;VDB=0.54775;SGB=-0.693147;RPB=0.0892167;MQB=0.999504;MQSB=0.981084;BQB=0.0797587;MQ0F=0.00555556;AC=1;AN=1;DP4=1,4,76,44;MQ=59	GT:PL	1:255,0	coding-nonsynonymous	YJR121W	T351R	ATP2
EV5	3167	chrXIV	296432	A	G	228	DP=204;VDB=0.991397;SGB=-0.693147;MQSB=0.984335;MQ0F=0;AC=1;AN=1;DP4=0,0,87,57;MQ=59	GT:PL	1:255,0	coding-nonsynonymous	YNL182C	L399S	IPI3
EV5	3167	chrXIV	584712	GTTGCTTTAAGACTTGAACAATTTGCTTTAAG	GTTGCTTTAAG	228	INDEL;IDV=130;IMF=0.62201;DP=209;VDB=7.40124e-12;SGB=-0.693147;MQSB=1;MQ0F=0;AC=1;AN=1;DP4=0,0,68,55;MQ=60	GT:PL	1:255,0	coding-nonsynonymous	YNL025C	P194indel	SSN8
EV6	3168	chrIII	42108	T	G	228	DP=185;VDB=0.0882485;SGB=-0.693147;MQSB=0.999016;MQ0F=0;AC=1;AN=1;DP4=0,0,70,60;MQ=58	GT:PL	1:255,0	5'-upstream	YCL048W	NA	SPS22
EV6	3168	chrVIII	191285	C	A	228	DP=213;VDB=0.67269;SGB=-0.693147;RPB=1;MQB=1;MQSB=0.89908;BQB=1;MQ0F=0;AC=1;AN=1;DP4=1,0,99,40;MQ=59	GT:PL	1:255,0	coding-nonsynonymous	YHR042W	S248*	NCP1
EV6	3168	chrXV	945465	C	G	228	DP=244;VDB=0.0135876;SGB=-0.693147;MQSB=0.988359;MQ0F=0;AC=1;AN=1;DP4=0,0,120,37;MQ=59	GT:PL	1:255,0	coding-nonsynonymous	YOR334W	I290M	MRS2

## Sheet: retroseq
Sample	Strain	Chrom	Pos	Ref	Alt	Qual	Info	Format	Genotype	Mutation Type	Gene	AA	Gene Alias	Notes
1	2678	chrV	143110	C	<INS:ME>	19	MEINFO=LTR,143110,143111,NA;NOT_VALIDATED;SVTYPE=INS	GT:GQ:FL:SP	0/1:19:3:0	coding-nonsynonymous	YEL007W	Q407indel	MIT1
1	2678	chrIX	300852	T	<INS:ME>	12	MEINFO=LTR,300852,300853,NA;NOT_VALIDATED;SVTYPE=INS	GT:GQ:FL:SP	0/1:12:3:1	coding-nonsynonymous	YIL029C	I136indel	uncharacterized
1	2678	chrXIV	644138	A	<INS:ME>	14	MEINFO=LTR,644138,644139,NA;NOT_VALIDATED;SVTYPE=INS	GT:GQ:FL:SP	0/1:14:3:0	coding-nonsynonymous	YNR010W	E132indel	CSE2
1	2678	chrXVI	841308	G	<INS:ME>	12	MEINFO=LTR,841308,841309,NA;NOT_VALIDATED;SVTYPE=INS	GT:GQ:FL:SP	0/1:12:3:3	coding-nonsynonymous	YPR157W	V15indel	TDA6
5	2682	chrXI	578458	G	<INS:ME>	30	MEINFO=LTR,578458,578459,NA;NOT_VALIDATED;SVTYPE=INS	GT:GQ:FL:SP	0/1:30:3:0	coding-nonsynonymous	YKR073C	A17indel	dubious ORF
7	2684	chrI	203424	A	<INS:ME>	17	MEINFO=LTR,203424,203425,NA;NOT_VALIDATED;SVTYPE=INS	GT:GQ:FL:SP	0/1:17:3:14	coding-nonsynonymous	YAR050W	M8indel	FLO1
8	2685	chrVI	227081	T	<INS:ME>	14	MEINFO=LTR,227081,227082,NA;NOT_VALIDATED;SVTYPE=INS	GT:GQ:FL:SP	0/1:14:3:7	coding-nonsynonymous	YFR036W	F40indel	CDC26
9	2686	chrI	203407	C	<INS:ME>	12	MEINFO=LTR,203407,203408,NA;NOT_VALIDATED;SVTYPE=INS	GT:GQ:FL:SP	0/1:12:3:14	coding-nonsynonymous	YAR050W	T2indel	FLO1
10	2687	chrI	203236	T	<INS:ME>	23	MEINFO=LTR,203236,203237,NA;NOT_VALIDATED;SVTYPE=INS	GT:GQ:FL:SP	0/1:23:3:0	5'-upstream	YAR050W	NA	FLO1
11	2688	chrIII	261512	A	<INS:ME>	10	MEINFO=LTR,261512,261513,NA;NOT_VALIDATED;SVTYPE=INS	GT:GQ:FL:SP	0/1:10:3:3	coding-nonsynonymous	YCR084C	L314indel	TUP1
12	2689	chrVII	346869	C	<INS:ME>	44	MEINFO=LTR,346869,346870,NA;NOT_VALIDATED;SVTYPE=INS	GT:GQ:FL:SP	0/1:44:8:0	intron	YGL087C	NA	MMS2
13	2690	chrI	203159	G	<INS:ME>	17	MEINFO=LTR,203159,203160,NA;NOT_VALIDATED;SVTYPE=INS	GT:GQ:FL:SP	0/1:17:3:22	5'-upstream	NA	NA	*FLO1
13	2690	chrVI	227006	A	<INS:ME>	26	MEINFO=LTR,227006,227007,NA;NOT_VALIDATED;SVTYPE=INS	GT:GQ:FL:SP	0/1:26:3:18	coding-nonsynonymous	YFR036W	D15indel	CDC26
13	2690	chrIX	372345	G	<INS:ME>	37	MEINFO=LTR,372345,372346,NA;NOT_VALIDATED;SVTYPE=INS	GT:GQ:FL:SP	0/1:37:3:16	coding-nonsynonymous	YIR007W	E548indel	EGH1
16	2693	chrIV	568438	A	<INS:ME>	18	MEINFO=LTR,568438,568439,NA;NOT_VALIDATED;SVTYPE=INS	GT:GQ:FL:SP	0/1:18:3:8	coding-nonsynonymous	YDR058C	V89indel	TGL2
19	2696	chrI	202984	A	<INS:ME>	30	MEINFO=LTR,202984,202985,NA;NOT_VALIDATED;SVTYPE=INS	GT:GQ:FL:SP	0/1:30:3:9	5'-upstream	NA	NA	FLO1
20	2697	chrI	203225	C	<INS:ME>	23	MEINFO=LTR,203225,203226,NA;NOT_VALIDATED;SVTYPE=INS	GT:GQ:FL:SP	0/1:23:3:1	5'-upstream	YAR050W	NA	FLO1
21	2698	chrI	202986	A	<INS:ME>	44	MEINFO=LTR,202986,202987,NA;NOT_VALIDATED;SVTYPE=INS	GT:GQ:FL:SP	0/1:44:8:0	5'-upstream	NA	NA	FLO1
22	2699	chrI	203285	G	<INS:ME>	27	MEINFO=LTR,203285,203286,NA;NOT_VALIDATED;SVTYPE=INS	GT:GQ:FL:SP	0/1:27:8:0	5'-upstream	YAR050W	NA	FLO1
24	2701	chrI	203295	A	<INS:ME>	38	MEINFO=LTR,203295,203296,NA;NOT_VALIDATED;SVTYPE=INS	GT:GQ:FL:SP	0/1:38:6:29	5'-upstream	YAR050W	NA	FLO1
EV1	3100	chrI	28298	T	<INS:ME>	34	MEINFO=LTR,28298,28299,NA;NOT_VALIDATED;SVTYPE=INS	GT:GQ:FL:SP	0/1:34:3:6	5'-upstream	NA	NA	FLO9
EV2	3102	chrV	441707	A	<INS:ME>	61	MEINFO=LTR,441707,441708,NA;NOT_VALIDATED;SVTYPE=INS	GT:GQ:FL:SP	0/1:61:6:68	coding-nonsynonymous	YER137C	V38indel	uncharacterized ORF	called as class Ty2
	3102		441708	C	<INS:ME>	60	MEINFO=Ty2,441708,441709,NA;NOT_VALIDATED;SVTYPE=INS	GT:GQ:FL:SP	0/1:60:6:72	coding-nonsynonymous	YER137C	V38indel
EV2	3102	chrVIII	380322	A	<INS:ME>	121	MEINFO=LTR,380322,380323,NA;NOT_VALIDATED;SVTYPE=INS	GT:GQ:FL:SP	0/1:121:6:82	coding-nonsynonymous	YHR139C-A	L33indel	dubious ORF
EV3	3104	chrI	203298	T	<INS:ME>	104	MEINFO=LTR,203298,203299,NA;NOT_VALIDATED;SVTYPE=INS	GT:GQ:FL:SP	0/1:104:6:64	5'-upstream	YAR050W	NA	FLO1	called as class Ty2
	3104		203309	A	<INS:ME>	100	MEINFO=Ty2,203309,203310,NA;NOT_VALIDATED;SVTYPE=INS	GT:GQ:FL:SP	0/1:100:6:64	5'-upstream	YAR050W	NA	FLO1
EV5	3167	chrI	203270	T	<INS:ME>	69	MEINFO=LTR,203270,203271,NA;NOT_VALIDATED;SVTYPE=INS	GT:GQ:FL:SP	0/1:69:6:89	5'-upstream	YAR050W	NA	FLO1

## Sheet: lumpy
Sample	Strain	Chrom	Pos	Ref	Alt	Info	Format	Genotype	Mutation Type	Gene	AA	Gene Alias	Notes
5	2682	chrIII	262028	N	<DEL>	SVTYPE=DEL;STRANDS=+-:49;SVLEN=-109;END=262137;CIPOS=0,0;CIEND=0,0;CIPOS95=0,0;CIEND95=0,0;SU=49;PE=0;SR=49	GT:SU:PE:SR	./.:49:0:49	coding-nonsynonymous	YCR084C	P142indel	TUP1
8	2685	chrI	203006	N	N]chrXII:651158]	SVTYPE=BND;STRANDS=++:24;EVENT=6;MATEID=6_2;CIPOS=-9,6;CIEND=-2,0;CIPOS95=0,0;CIEND95=0,0;SU=24;PE=0;SR=24	GT:SU:PE:SR	./.:24:0:24	intergenic	NA	NA	FLO1 promoter	TY insertion at FLO1 promoter, called as an interchromosomal translocation
8	2685	chrXII	651157	N	N]chrI:202933]	SVTYPE=BND;STRANDS=++:45;SECONDARY;EVENT=6;MATEID=6_1;CIPOS=0,0;CIEND=0,0;CIPOS95=0,0;CIEND95=0,0;SU=45;PE=0;SR=45	GT:SU:PE:SR	./.:45:0:45	coding-nonsynonymous	YLR256W-A	H14indel
9	2686	chrIV	1517336	N	<DEL>	SVTYPE=DEL;STRANDS=+-:91;SVLEN=-98;END=1517434;CIPOS=0,0;CIEND=0,0;CIPOS95=0,0;CIEND95=0,0;SU=91;PE=1;SR=90	GT:SU:PE:SR	./.:91:1:90	coding-nonsynonymous	YDR540C	Y114indel	IRC4
17	2694	chrV	143550	N	<DEL>	SVTYPE=DEL;STRANDS=+-:39;SVLEN=-96;END=143646;CIPOS=0,0;CIEND=0,0;CIPOS95=0,1;CIEND95=0,0;IMPRECISE;SU=39;PE=2;SR=37	GT:SU:PE:SR	./.:39:2:37	coding-nonsynonymous	YEL007W	S553indel	MIT1
18	2695	chrI	28192	N	<DEL>	SVTYPE=DEL;STRANDS=+-:29;SVLEN=-6204;END=34396;CIPOS=-10,6;CIEND=-1,0;CIPOS95=0,0;CIEND95=0,0;SU=29;PE=1;SR=28	GT:SU:PE:SR	./.:29:1:28	intergenic	NA	NA	FLO9 promoter
19	2696	chrI	202933	N	N]chrXII:651157]	SVTYPE=BND;STRANDS=++:45;EVENT=6;MATEID=6_2;CIPOS=0,0;CIEND=0,0;CIPOS95=0,0;CIEND95=0,0;SU=45;PE=0;SR=45	GT:SU:PE:SR	./.:45:0:45	intergenic	NA	NA	FLO1 promoter	TY insertion at FLO1 promoter, called as an interchromosomal translocation
19	2696	chrXII	651157	N	N]chrI:202933]	SVTYPE=BND;STRANDS=++:45;SECONDARY;EVENT=6;MATEID=6_1;CIPOS=0,0;CIEND=0,0;CIPOS95=0,0;CIEND95=0,0;SU=45;PE=0;SR=45	GT:SU:PE:SR	./.:45:0:45	coding-nonsynonymous	YLR256W-A	H14indel
24	2701	chrIV	384488	N	<DEL>	SVTYPE=DEL;STRANDS=+-:32;SVLEN=-119;END=384607;CIPOS=-2,0;CIEND=-1,0;CIPOS95=0,0;CIEND95=0,0;SU=32;PE=0;SR=32	GT:SU:PE:SR	./.:32:0:32	intergenic	NA	NA	BSC1
EV1	3100	chrI	28218	N	N]chrXII:651157]	SVTYPE=BND;STRANDS=++:72;EVENT=25;MATEID=25_2;CIPOS=0,0;CIEND=0,0;CIPOS95=0,0;CIEND95=0,0;SU=72;PE=0;SR=72	GT:SU:PE:SR	./.:72:0:72	intergenic	NA	NA	FLO9 promoter	TY insertion, called as an interchromosomal translocation
EV1	3100	chrXII	651157	N	N]chrI:28218]	SVTYPE=BND;STRANDS=++:72;SECONDARY;EVENT=25;MATEID=25_1;CIPOS=0,0;CIEND=0,0;CIPOS95=0,0;CIEND95=0,0;SU=72;PE=0;SR=72	GT:SU:PE:SR	./.:72:0:72	coding-nonsynonymous	YLR256W-A	H14indel
EV2	3102	chrV	143551	N	<DEL>	SVTYPE=DEL;STRANDS=+-:71;SVLEN=-96;END=143647;CIPOS=0,0;CIEND=0,0;CIPOS95=0,0;CIEND95=0,0;SU=71;PE=1;SR=70	GT:SU:PE:SR	./.:71:1:70	coding-nonsynonymous	YEL007W	N554indel	MIT1
EV3	3104	chrI	203252	N	N]chrXII:651157]	SVTYPE=BND;STRANDS=++:70;EVENT=15;MATEID=15_2;CIPOS=0,0;CIEND=0,0;CIPOS95=0,0;CIEND95=0,0;SU=70;PE=0;SR=70	GT:SU:PE:SR	./.:70:0:70	5'-upstream	YAR050W	NA	FLO1	TY insertion at FLO1 promoter, called as an interchromosomal translocation
EV3	3104	chrXII	651157	N	N]chrI:203252]	SVTYPE=BND;STRANDS=++:70;SECONDARY;EVENT=15;MATEID=15_1;CIPOS=0,0;CIEND=0,0;CIPOS95=0,0;CIEND95=0,0;SU=70;PE=0;SR=70	GT:SU:PE:SR	./.:70:0:70	coding-nonsynonymous	YLR256W-A	H14indel
EV3	3104	chrX	467798	N	<DEL>	SVTYPE=DEL;STRANDS=+-:105;SVLEN=-72;END=467870;CIPOS=0,0;CIEND=0,0;CIPOS95=0,0;CIEND95=0,0;SU=105;PE=1;SR=104	GT:SU:PE:SR	./.:105:1:104	coding-nonsynonymous	YJR019C	S162indel	TES1

## Sheet: CNV
Sample	Strain	Chrom	Start	End	Copy Number	Notes
17	2694	chrII	783001	813001	2.2593	Contains SUL1
24	2701	chrI	1	11001	3.2988	Whole chromosome duplication, telomere may have additional copies
24	2701	chrI	12001	230001	1.9348
EV1	3100	chrI	166001	187001	2.0383
EV5	3167	chrXII	1	450001	1.9259	Likely a whole chromosome duplication
EV5	3167	chrXII	451001	468001	0.5358
EV5	3167	chrXII	469001	1078001	1.8912
